# Supplementary material for: The Effects of Dietary Bacillus amyloliquefaciens TL106 Supplementation, as an Alternative to Antibiotics, on Growth Performance, Intestinal Immunity, Epithelial Barrier Integrity, and Intestinal Microbiota in Broilers
Source: Animals (Basel). 2022 Nov 9;12(22):3085. doi: 10.3390/ani12223085 (PMC9686771; doi:10.3390/ani12223085)
Supplement: Supplementary file 1 [file animals-12-03085-s001.zip]

Archive with 1 entries (1 files):
- animals-1986218-supplementary.pdf
